# Supplementary material for: Age-Dependent Risk Factors in Pediatric Sleep-Disordered Breathing: A Large-Scale Cross-Sectional Study
Source: Medicina (Kaunas). 2026 Apr 7;62(4):707. doi: 10.3390/medicina62040707 (PMC13117163; doi:10.3390/medicina62040707)
Supplement: Supplementary file 1 [file medicina-62-00707-s001.zip]

Archive with 2 entries (2 files):
- Supplementary Material S2.pdf
- Survey_Supplementary material S1.pdf
